# Supplementary material for: Chiral Brønsted acid-controlled intermolecular asymmetric [2 + 2] photocycloadditions
Source: Nat Commun. 2021 Sep 30;12:5735. doi: 10.1038/s41467-021-25878-9 (PMC8484615; doi:10.1038/s41467-021-25878-9)
Supplement: Supplementary file 3 — Supplementary Data 1 [file 41467_2021_25878_MOESM3_ESM.xlsx]

## Sheet: Sheet1
	Wavelength	10 mM acid absorbance	Wavelength (nm)	50 mM sub, 50 mM acid absorbance	Wavelength (nm)	50 mM sub, 10 mM acid absorbance	Wavelength (nm)	50 mM sub absorbance	Wavelength	Light source (Kessil H150) emission	Light source emission (Kessil H150) normalized
	799.946	0.00211305	699.99	0.0109986	699.99	-0.000628315	699.99	0.00195155	345.49	0	0
	798.974	0.000360124	698.984	0.0105095	698.984	-0.000980592	698.984	0.00159161	345.7	0	0
	798.003	-6.88992e-05	697.977	0.0101368	697.977	-0.00116889	697.977	0.00129875	345.92	0	0
	797.03	0.00104728	696.97	0.0109403	696.97	-0.000917361	696.97	0.0019178	346.13	0	0
	796.058	0.00169595	695.963	0.010938	695.963	-0.00132004	695.963	0.00148664	346.34	0	0
	794.946	0.00306099	694.955	0.0109053	694.955	-0.000986015	694.955	0.00194037	346.56	0	0
	793.973	0.0011822	693.947	0.0110188	693.947	-0.00100518	693.947	0.00178602	346.77	0	0
	792.999	0.00270183	692.939	0.0108447	692.939	-0.000788082	692.939	0.0019497	346.98	0	0
	792.025	0.00231589	691.93	0.0103947	691.93	-0.00178123	691.93	0.000941587	347.2	0	0
	791.05	-5.10364e-06	691.066	0.0109718	691.066	-0.00147744	691.066	0.00186725	347.41	0	0
	789.936	-0.000852181	690.056	0.0109643	690.056	-0.00103266	690.056	0.00162749	347.62	0	0
	788.961	0.00313453	689.047	0.0108105	689.047	-0.000838672	689.047	0.00210564	347.83	0	0
	787.985	0.00130751	688.037	0.0117111	688.037	-0.000459026	688.037	0.00254671	348.05	0	0
	787.009	-0.000135561	687.027	0.010977	687.027	-0.00128561	687.027	0.00185776	348.26	0	0
	786.033	0.00056201	686.016	0.0109897	686.016	-0.000736349	686.016	0.00195061	348.47	0	0
	785.056	0.00222819	685.005	0.0106429	685.005	-0.0016568	685.005	0.00142215	348.69	0	0
	783.939	-0.00110724	683.994	0.0101376	683.994	-0.00182109	683.994	0.00146822	348.9	0	0
	782.962	-0.00101355	682.983	0.0108304	682.983	-0.00138368	682.983	0.00164433	349.11	0	0
	781.984	0.00225736	681.971	0.0107538	681.971	-0.00150029	681.971	0.00157392	349.33	0	0
	781.005	-0.000444919	680.959	0.0108263	680.959	-0.00114462	680.959	0.00178189	349.54	0	0
	780.027	0.00215672	679.946	0.0112807	679.946	-0.00114142	679.946	0.00188322	349.75	0	0
	779.048	0.00112521	678.934	0.0112372	678.934	-0.00122878	678.934	0.0014963	349.97	0	0
	778.068	0.00368887	678.065	0.0107011	678.065	-0.00150174	678.065	0.00152817	350.18	0	0
	776.948	-0.000201259	677.052	0.0109252	677.052	-0.00131338	677.052	0.00154952	350.39	0	0
	775.968	0.00136627	676.038	0.0110085	676.038	-0.00103917	676.038	0.00204462	350.61	0	0
	774.988	0.000666194	675.024	0.0104806	675.024	-0.00178505	675.024	0.00138041	350.82	0	0
	774.007	0.00100053	674.01	0.0116111	674.01	-0.00111957	674.01	0.00232911	351.03	0	0
	773.026	0.000404097	672.995	0.0110139	672.995	-0.0015753	672.995	0.00194983	351.24	0	0
	772.044	0.00060802	671.98	0.0106769	671.98	-0.00164427	671.98	0.00174365	351.46	0	0
	771.062	0.00131037	670.965	0.0112462	670.965	-0.00157066	670.965	0.00194328	351.67	0	0
	769.939	0.00288275	669.95	0.0114018	669.95	-0.00148363	669.95	0.00191743	351.88	0	0
	768.956	-0.00209727	668.934	0.0114585	668.934	-0.00083707	668.934	0.00179587	352.1	0	0
	767.973	0.00279422	668.063	0.0117163	668.063	-0.00124757	668.063	0.00182894	352.31	0	0
	766.99	0.00134111	667.046	0.0109907	667.046	-0.00169161	667.046	0.00185306	352.52	0	0
	766.006	-0.00117711	666.029	0.0109932	666.029	-0.00149095	666.029	0.00118574	352.74	0	0
	765.021	-0.000905778	665.012	0.0109149	665.012	-0.00155044	665.012	0.00192068	352.95	0	0
	764.037	0.000793653	663.995	0.011336	663.995	-0.00160857	663.995	0.00176762	353.16	0	0
	763.052	0.00110049	662.977	0.0116514	662.977	-0.00092449	662.977	0.00172658	353.37	0	0
	762.067	0.00145215	661.959	0.011921	661.959	-0.00102605	661.959	0.00216102	353.59	0	0
	760.94	-0.00102982	660.94	0.0114891	660.94	-0.00135813	660.94	0.00201284	353.8	0	0
	759.954	0.00015806	660.067	0.0112082	660.067	-0.00141345	660.067	0.00171374	354.01	0	0
	758.967	0.000601036	659.048	0.0112929	659.048	-0.00123554	659.048	0.00174303	354.23	0	0
	757.981	0.000362921	658.029	0.0119276	658.029	-0.00158103	658.029	0.00136239	354.44	0	0
	756.993	0.0024098	657.01	0.0117586	657.01	-0.000678252	657.01	0.00198917	354.65	0	0
	756.006	0.00155514	655.99	0.0119231	655.99	-0.00144276	655.99	0.00138213	354.86	0	0
	755.018	-0.000404235	654.969	0.0116656	654.969	-0.00145303	654.969	0.0012791	355.08	0	0
	754.03	-5.70528e-06	653.949	0.0118418	653.949	-0.00142016	653.949	0.00194759	355.29	0	0
	753.041	0.0020518	652.928	0.0115353	652.928	-0.00143993	652.928	0.00188405	355.5	0	0
	752.052	0.00104045	652.053	0.0119568	652.053	-0.00101102	652.053	0.00181233	355.72	0	0
	751.063	0.00103876	651.031	0.0114353	651.031	-0.00181464	651.031	0.0012961	355.93	0	0
	749.932	0.00106411	650.01	0.0114686	650.01	-0.00144023	650.01	0.00168162	356.14	0	0
	748.942	0.00212822	648.988	0.0119962	648.988	-0.00109835	648.988	0.00150809	356.35	0	0
	747.951	8.02651e-05	647.965	0.0120612	647.965	-0.00118943	647.965	0.00165948	356.57	0	0
	746.96	0.00128954	646.943	0.0118669	646.943	-0.00141964	646.943	0.00177375	356.78	0	0
	745.969	0.00206181	646.066	0.0120431	646.066	-0.00148125	646.066	0.00195519	356.99	0	0
	744.978	0.000527373	645.043	0.0113564	645.043	-0.00148043	645.043	0.00134956	357.2	0	0
	743.986	6.57514e-05	644.019	0.0117647	644.019	-0.00179041	644.019	0.00154612	357.42	0	0
	742.994	-0.000784721	642.996	0.0120718	642.996	-0.00145974	642.996	0.00199583	357.63	0	0
	742.001	3.8417e-05	641.971	0.0124282	641.971	-0.00121876	641.971	0.00164428	357.84	0	0
	741.008	-0.00127388	640.947	0.0123782	640.947	-0.00137134	640.947	0.00206275	358.06	0	0
	740.015	0.000472987	640.069	0.0120351	640.069	-0.00154946	640.069	0.00161814	358.27	0	0
	739.021	0.000418205	639.044	0.0123096	639.044	-0.000882074	639.044	0.00233138	358.48	0	0
	738.027	0.00177546	638.019	0.0120196	638.019	-0.00171559	638.019	0.00131589	358.69	0	0
	737.033	0.000947228	636.993	0.0120741	636.993	-0.00162946	636.993	0.00123442	358.91	0	0
	736.038	0.000774657	635.967	0.0125444	635.967	-0.00133785	635.967	0.00175072	359.12	0	0
	735.043	0.000754062	634.941	0.012095	634.941	-0.00106318	634.941	0.00186052	359.33	0.00252817	0.0045507
	734.048	0.00159428	634.061	0.0121278	634.061	-0.00150803	634.061	0.00132661	359.54	0.0052578	0.00946405
	733.052	0.00120587	633.034	0.0124297	633.034	-0.00124153	633.034	0.00173287	359.76	0.0074053	0.0133295
	732.056	0.000173962	632.007	0.012259	632.007	-0.00152387	632.007	0.00222708	359.97	0.0048772	0.00877896
	731.06	0.00143997	630.98	0.0123214	630.98	-0.00187769	630.98	0.00158416	360.18	0.00214756	0.00386561
	730.063	0.000850916	629.952	0.0127887	629.952	-0.001067	629.952	0.00255114	360.39	0	0
	729.066	0.000605496	629.071	0.012356	629.071	-0.00156437	629.071	0.00203619	360.61	0	0
	728.069	0.000311678	628.043	0.0125172	628.043	-0.00154038	628.043	0.00243874	360.82	0	0
	727.071	0.000820491	627.015	0.0121877	627.015	-0.002103	627.015	0.00214978	361.03	0	0
	725.93	0.00129027	625.986	0.0122729	625.986	-0.00187851	625.986	0.00196278	361.24	0	0
	724.932	-0.00025448	624.957	0.0127251	624.957	-0.0014263	624.957	0.00223889	361.46	0	0
	723.933	0.00119977	623.927	0.0128239	623.927	-0.00155142	623.927	0.00247537	361.67	0	0
	722.934	0.00117213	623.045	0.0122655	623.045	-0.00170007	623.045	0.00235943	361.88	0	0
	721.934	0.000669148	622.015	0.0126262	622.015	-0.00182603	622.015	0.00221857	362.1	0	0
	720.934	0.00134481	620.985	0.0124281	620.985	-0.00156664	620.985	0.00172624	362.31	0	0
	719.934	0.00100459	619.954	0.0125498	619.954	-0.00194995	619.954	0.00185873	362.52	0	0
	718.934	0.000304382	619.071	0.0128478	619.071	-0.00165876	619.071	0.00191772	362.73	0	0
	717.933	0.000525152	618.04	0.0127657	618.04	-0.00159748	618.04	0.00168235	362.94	0	0
	716.932	0.00132614	617.008	0.0126935	617.008	-0.00161074	617.008	0.00155199	363.16	0	0
	715.93	0.000645051	615.977	0.012633	615.977	-0.00198186	615.977	0.0017567	363.37	0	0
	715.071	-0.000423154	614.945	0.0129083	614.945	-0.00157376	614.945	0.00182457	363.58	0	0
	714.069	6.56582e-05	614.06	0.0125902	614.06	-0.00150323	614.06	0.0018155	363.79	0	0
	713.067	0.000761712	613.028	0.013196	613.028	-0.00151366	613.028	0.00181945	364.01	0	0
	712.064	-0.000275081	611.995	0.0131374	611.995	-0.00147914	611.995	0.00184365	364.22	0	0
	711.06	-0.000191659	610.962	0.0126824	610.962	-0.001938	610.962	0.0014744	364.43	0	0
	710.057	-2.26032e-05	609.929	0.0123641	609.929	-0.00192475	609.929	0.00150884	364.64	0	0
	709.053	0.000699904	609.043	0.0129268	609.043	-0.0015425	609.043	0.00138065	364.86	0	0
	708.049	0.00162498	608.009	0.0126214	608.009	-0.00179856	608.009	0.00144742	365.07	0	0
	707.044	0.00113006	606.975	0.0131159	606.975	-0.00180139	606.975	0.0017691	365.28	0	0
	706.039	0.000339666	605.94	0.0135024	605.94	-0.00181639	605.94	0.00188766	365.49	0	0
	705.034	0.000865176	605.053	0.013345	605.053	-0.00126574	605.053	0.00204537	365.71	0	0
	704.029	0.000682566	604.018	0.0134148	604.018	-0.00124261	604.018	0.00186234	365.92	0	0
	703.023	0.00237419	602.983	0.0134282	602.983	-0.00160543	602.983	0.00167382	366.13	0	0
	702.017	0.000548672	601.948	0.0133202	601.948	-0.00150241	601.948	0.00142843	366.34	0	0
	701.01	0.00123744	601.06	0.0135789	601.06	-0.00123177	601.06	0.00178184	366.56	0	0
	700.003	-0.00014801	600.024	0.0136228	600.024	-0.00176911	600.024	0.00189895	366.77	0	0
	698.996	-1.87382e-05	598.987	0.0131018	598.987	-0.00169703	598.987	0.00121461	366.98	0	0
	697.988	0.00106572	597.951	0.013358	597.951	-0.00208538	597.951	0.00171725	367.19	0	0
	696.981	0.000685379	597.062	0.013256	597.062	-0.00173029	597.062	0.00183611	367.4	0	0
	695.972	0.00273063	596.025	0.013504	596.025	-0.0019582	596.025	0.00182202	367.62	0	0
	694.964	0.000347666	594.987	0.0132672	594.987	-0.00147161	594.987	0.00159842	367.83	0	0
	693.955	-0.000360578	593.95	0.013675	593.95	-0.00141552	593.95	0.00185886	368.04	0	0
	692.946	0.00116787	593.06	0.0136291	593.06	-0.00146841	593.06	0.0016797	368.25	0	0
	691.936	-0.0011329	592.022	0.0137314	592.022	-0.00134177	592.022	0.00188176	368.47	0	0
	691.071	0.000238173	590.983	0.0136174	590.983	-0.00165958	590.983	0.00188454	368.68	0	0
	690.061	-0.0010666	589.944	0.013343	589.944	-0.00173715	589.944	0.00145915	368.89	0	0
	689.05	0.0021591	589.054	0.013353	589.054	-0.00190795	589.054	0.00157886	369.1	0	0
	688.039	0.000690438	588.014	0.01308	588.014	-0.00199196	588.014	0.0016627	369.31	0	0
	687.028	-0.000379048	586.975	0.0136568	586.975	-0.00200082	586.975	0.0015934	369.53	0	0
	686.017	2.42926e-05	585.935	0.0138075	585.935	-0.00162343	585.935	0.0019016	369.74	0	0
	685.005	0.000463311	585.043	0.013455	585.043	-0.00148409	585.043	0.00172658	369.95	0	0
	683.993	-5.22099e-05	584.003	0.0137637	584.003	-0.0018947	584.003	0.00197916	370.16	0	0
	682.981	0.000876959	582.962	0.0137391	582.962	-0.0023043	582.962	0.00158779	370.37	0	0
	681.968	0.00135764	582.07	0.0137363	582.07	-0.00157226	582.07	0.00180448	370.59	0	0
	680.955	0.00019335	581.029	0.0138493	581.029	-0.00194047	581.029	0.00183661	370.8	0	0
	679.942	0.000574198	579.988	0.0139233	579.988	-0.00190073	579.988	0.00162152	371.01	0	0
	678.928	0.00149227	578.946	0.013986	578.946	-0.002193	578.946	0.00148562	371.22	0.00173752	0.00312753
	678.059	0.000642579	578.053	0.0143528	578.053	-0.00167181	578.053	0.00186754	371.44	0.00173752	0.00312753
	677.045	0.00121988	577.011	0.0145004	577.011	-0.00181278	577.011	0.00207929	371.65	0.00173752	0.00312753
	676.03	0.000943732	575.968	0.0141262	575.968	-0.00186501	575.968	0.00169989	371.86	0	0
	675.015	0.000651892	575.074	0.0143495	575.074	-0.00169723	575.074	0.00194512	372.07	0	0
	674	0.00105796	574.031	0.0142507	574.031	-0.0019515	574.031	0.0017921	372.28	0	0
	672.984	-0.000141002	572.988	0.0141432	572.988	-0.0019031	572.988	0.00206982	372.5	0	0
	671.968	0.000238478	571.944	0.0141062	571.944	-0.00168212	571.944	0.00186596	372.71	0	0
	670.952	-2.56002e-05	571.05	0.0142327	571.05	-0.0018298	571.05	0.00173266	372.92	0	0
	669.936	0.00144365	570.006	0.0143525	570.006	-0.00180108	570.006	0.00209664	373.13	0	0
	669.064	0.00148094	568.961	0.0146302	568.961	-0.0016406	568.961	0.00218454	373.34	0	0
	668.047	0.00108719	568.066	0.0145801	568.066	-0.00192022	568.066	0.00205996	373.55	0	0
	667.03	0.00146869	567.021	0.014352	567.021	-0.00173601	567.021	0.00206441	373.77	0	0
	666.012	0.00173894	565.976	0.0141566	565.976	-0.00222231	565.976	0.00170792	373.98	0	0
	664.994	0.00128952	564.931	0.0144851	564.931	-0.00214669	564.931	0.00184469	374.19	0.00171102	0.00307984
	663.976	0.00217338	564.035	0.0148997	564.035	-0.00157804	564.035	0.00224009	374.4	0.00340393	0.00612708
	662.957	0.000931751	562.989	0.014553	562.989	-0.00176602	562.989	0.00210855	374.61	0.00497595	0.00895671
	661.938	0.000171423	561.943	0.0150408	561.943	-0.00199216	561.943	0.00209086	374.83	0.00326499	0.00587698
	661.064	0.00134987	561.046	0.0143686	561.046	-0.00218651	561.046	0.00178607	375.04	0.00157202	0.00282963
	660.045	0.00198075	559.999	0.0143536	559.999	-0.00204143	559.999	0.00174475	375.25	0	0
	659.025	0.00166409	558.952	0.014338	558.952	-0.00246314	558.952	0.00188428	375.46	0	0
	658.005	-0.00103314	558.055	0.0143909	558.055	-0.00240734	558.055	0.00176385	375.67	0	0
	656.984	0.00140084	557.007	0.0143372	557.007	-0.00234025	557.007	0.00156322	375.89	0	0
	655.963	-0.00037976	555.96	0.0147093	555.96	-0.00194238	555.96	0.00203024	376.1	0	0
	654.942	0.00100644	555.062	0.0146329	555.062	-0.00220129	555.062	0.00187802	376.31	0	0
	654.067	0.00162445	554.013	0.0143281	554.013	-0.0023766	554.013	0.00161312	376.52	0	0
	653.045	-0.000334345	552.965	0.0142595	552.965	-0.0023992	552.965	0.00162869	376.73	0	0
	652.023	0.00235946	552.066	0.0145536	552.066	-0.00238695	552.066	0.00152074	376.94	0	0
	651.001	-0.00024591	551.017	0.0144487	551.017	-0.00238098	551.017	0.00168856	377.16	0	0
	649.978	-6.58073e-05	549.968	0.0145774	549.968	-0.00232948	549.968	0.001329	377.37	0	0
	648.955	0.00121527	549.069	0.0148471	549.069	-0.00218548	549.069	0.00186143	377.58	0	0
	647.932	0.00122681	548.019	0.0147552	548.019	-0.0022408	548.019	0.00169103	377.79	0	0
	647.055	0.00124679	546.969	0.0146705	546.969	-0.00230652	546.969	0.00162801	378	0	0
	646.031	0.00251438	546.069	0.0148826	546.069	-0.00259661	546.069	0.00154823	378.22	0	0
	645.007	0.000118904	545.019	0.0147371	545.019	-0.00268779	545.019	0.00156418	378.43	0	0
	643.983	0.000167679	543.968	0.0147039	543.968	-0.00269304	543.968	0.00169087	378.64	0	0
	642.958	0.00211517	543.068	0.0149429	543.068	-0.00250577	543.068	0.00186876	378.85	0	0
	641.933	0.000148237	542.017	0.014601	542.017	-0.00228447	542.017	0.00168118	379.06	0	0
	641.054	0.000500198	540.965	0.0147791	540.965	-0.00206529	540.965	0.0017415	379.27	0	0
	640.028	-0.00016446	540.064	0.0150054	540.064	-0.0022955	540.064	0.00184552	379.49	0	0
	639.003	0.00116582	539.012	0.015034	539.012	-0.00253948	539.012	0.00169586	379.7	0	0
	637.976	0.00105152	537.96	0.0150284	537.96	-0.00232263	537.96	0.00173336	379.91	0	0
	636.95	-0.000701703	537.058	0.0145793	537.058	-0.00241558	537.058	0.00163672	380.12	0	0
	636.07	0.00223285	536.006	0.0148272	536.006	-0.00253675	536.006	0.001666	380.33	0	0
	635.043	0.00113935	534.953	0.014823	534.953	-0.00283307	534.953	0.00171686	380.54	0	0
	634.015	0.0012222	534.05	0.0144077	534.05	-0.00259254	534.05	0.00155192	380.75	0	0
	632.988	0.000256855	532.997	0.0147182	532.997	-0.00260448	532.997	0.0016104	380.97	0	0
	631.96	0.000661358	531.943	0.014882	531.943	-0.00270935	531.943	0.0017363	381.18	0	0
	630.932	0.000299431	531.04	0.014981	531.04	-0.00242021	531.04	0.0017736	381.39	0	0
	630.05	0.00214421	529.986	0.0148758	529.986	-0.00255276	529.986	0.00171203	381.6	0	0
	629.021	0.00168539	528.932	0.0147023	528.932	-0.00218115	528.932	0.00176528	381.81	0	0
	627.992	0.000530608	528.028	0.0148454	528.028	-0.00244796	528.028	0.00158346	382.02	0	0
	626.963	0.00108125	526.974	0.0149323	526.974	-0.00241141	526.974	0.00174412	382.24	0	0
	625.933	0.000942573	526.069	0.014809	526.069	-0.00241645	526.069	0.00180762	382.45	0	0
	625.05	0.000751998	525.014	0.0149492	525.014	-0.00239977	525.014	0.00155592	382.66	0	0
	624.02	0.00101502	523.959	0.0151145	523.959	-0.00241017	523.959	0.00161892	382.87	0	0
	622.99	0.000509262	523.054	0.015094	523.054	-0.00249599	523.054	0.00170085	383.08	0	0
	621.959	0.000231922	521.998	0.0152626	521.998	-0.00244394	521.998	0.00159213	383.29	0	0
	620.928	-0.00124347	520.942	0.0152611	520.942	-0.00269073	520.942	0.00172195	383.5	0	0
	620.044	0.000356924	520.037	0.0151882	520.037	-0.00272839	520.037	0.0015986	383.72	0	0
	619.012	0.000894547	518.98	0.0151056	518.98	-0.00264457	518.98	0.00160058	383.93	0	0
	617.98	0.000230912	518.074	0.0149085	518.074	-0.00271331	518.074	0.00152383	384.14	0	0
	616.948	0.00184087	517.017	0.0151581	517.017	-0.00271866	517.017	0.00152391	384.35	0	0
	616.063	0.000169445	515.96	0.0151471	515.96	-0.00305691	515.96	0.00159369	384.56	0	0
	615.03	0.000386816	515.053	0.0153303	515.053	-0.00273883	515.053	0.00150007	384.77	0	0
	613.997	0.000797544	513.996	0.015002	513.996	-0.00300987	513.996	0.00152456	384.98	0.00141138	0.00254048
	612.964	0.000276636	512.938	0.0151512	512.938	-0.00292364	512.938	0.00152051	385.2	0.00290557	0.00523003
	611.93	0.0016599	512.031	0.015215	512.031	-0.00296766	512.031	0.00142194	385.41	0.00428412	0.00771141
	611.044	3.58187e-05	510.972	0.0153269	510.972	-0.00288342	510.972	0.00147152	385.62	0.00425557	0.00766003
	610.009	0.00111331	510.065	0.0151142	510.065	-0.00287473	510.065	0.00156776	385.83	0.00436552	0.00785794
	608.975	0.00123829	509.006	0.0150571	509.006	-0.00302159	509.006	0.00144604	386.04	0.00470037	0.00846066
	607.94	0.00107237	507.947	0.0151503	507.947	-0.00312939	507.947	0.00143936	386.25	0.00499637	0.00899346
	607.053	0.00106445	507.039	0.0154043	507.039	-0.00317858	507.039	0.00142002	386.46	0.0052418	0.00943525
	606.018	0.00039519	505.98	0.0152064	505.98	-0.00352848	505.98	0.00148214	386.68	0.00515828	0.00928491
	604.982	0.00141063	505.071	0.0155272	505.071	-0.00297804	505.071	0.00166566	386.89	0.00484046	0.00871283
	603.946	0.00106387	504.011	0.01566	504.011	-0.00282541	504.011	0.00163516	387.1	0.00299088	0.00538359
	603.058	0.00143295	502.951	0.0155335	502.951	-0.00307583	502.951	0.00145121	387.31	0.002713	0.00488339
	602.022	0.0011947	502.042	0.0154662	502.042	-0.00340491	502.042	0.00138015	387.52	0.00284432	0.00511978
	600.985	0.00218267	500.981	0.0156883	500.981	-0.00324795	500.981	0.00145058	387.73	0.00411529	0.00740751
	599.948	0.000793852	500.072	0.0154968	500.072	-0.00345499	500.072	0.00133598	387.94	0.00406178	0.00731121
	599.059	0.00203837	499.011	0.0158778	499.011	-0.00326203	499.011	0.00149386	388.15	0.00404316	0.00727769
	598.022	0.000989236	497.95	0.0155304	497.95	-0.00333433	497.95	0.00133388	388.37	0.00430901	0.00775622
	596.984	0.000329476	497.04	0.015543	497.04	-0.0032091	497.04	0.00142672	388.58	0.00467522	0.00841539
	595.946	0.0013906	495.978	0.0155579	495.978	-0.00348078	495.978	0.00137156	388.79	0.00492539	0.0088657
	595.056	0.00104047	495.068	0.0159587	495.068	-0.00335349	495.068	0.00142563	389	0.00516046	0.00928883
	594.017	0.000868168	494.005	0.0159482	494.005	-0.00379518	494.005	0.00136499	389.21	0.00517108	0.00930795
	592.978	0.000550017	492.943	0.0159739	492.943	-0.00336541	492.943	0.00158325	389.42	0.00509537	0.00917167
	591.939	0.00127383	492.032	0.0156841	492.032	-0.00314394	492.032	0.00133674	389.63	0.00504161	0.0090749
	591.048	0.000243299	490.969	0.0159314	490.969	-0.00353187	490.969	0.00126279	389.84	0.00543316	0.00977969
	590.009	0.000685886	490.058	0.0160971	490.058	-0.0037185	490.058	0.00118494	390.05	0.00570554	0.01027
	588.969	-0.000243761	488.995	0.015769	488.995	-0.00364355	488.995	0.00134528	390.27	0.00593408	0.0106814
	587.928	0.000613749	487.931	0.0158122	487.931	-0.0033575	487.931	0.00152599	390.48	0.00575105	0.0103519
	587.037	0.00147875	487.019	0.0162686	487.019	-0.00366747	487.019	0.00141339	390.69	0.0054475	0.00980549
	585.996	0.00105964	485.955	0.016316	485.955	-0.00399544	485.955	0.00146316	390.9	0.00541505	0.00974709
	584.955	0.00130028	485.043	0.0159934	485.043	-0.00359442	485.043	0.00138093	391.11	0.00544193	0.00979547
	584.062	0.000973634	483.979	0.0159672	483.979	-0.00350599	483.979	0.00125612	391.32	0.00599002	0.010782
	583.021	0.00050405	483.066	0.0158377	483.066	-0.00375151	483.066	0.00119932	391.53	0.00650541	0.0117097
	581.979	0.0012569	482.002	0.0163325	482.002	-0.00361516	482.002	0.00130854	391.74	0.00707116	0.0127281
	580.937	0.0019748	480.937	0.0163012	480.937	-0.00395574	480.937	0.00120529	391.95	0.00728089	0.0131056
	580.043	0.000233121	480.023	0.016423	480.023	-0.0038797	480.023	0.00127655	392.17	0.00738277	0.013289
	579.001	0.00120495	478.958	0.0165992	478.958	-0.00350933	478.958	0.00139869	392.38	0.00759781	0.0136761
	577.958	0.000879124	478.045	0.0165211	478.045	-0.0036858	478.045	0.0011819	392.59	0.00812241	0.0146203
	577.064	0.00175503	476.979	0.0164787	476.979	-0.00376157	476.979	0.00121445	392.8	0.00865566	0.0155802
	576.021	0.000844672	476.065	0.0166264	476.065	-0.00385892	476.065	0.00130449	393.01	0.00913584	0.0164445
	574.977	0.00154838	474.999	0.0169159	474.999	-0.00383075	474.999	0.0014197	393.22	0.00979792	0.0176363
	573.933	0.00187901	473.932	0.0168025	473.932	-0.00397928	473.932	0.00116659	393.43	0.0102476	0.0184458
	573.038	0.00171212	473.018	0.0170786	473.018	-0.00359082	473.018	0.0013646	393.64	0.0106071	0.0190927
	571.994	0.00193394	471.951	0.016903	471.951	-0.00386969	471.951	0.0011656	393.85	0.010827	0.0194886
	570.949	0.000244591	471.036	0.0170924	471.036	-0.00377748	471.036	0.00129068	394.06	0.0113146	0.0203662
	570.053	0.00101625	469.969	0.0170756	469.969	-0.00401381	469.969	0.00110119	394.27	0.0120007	0.0216013
	569.008	0.000955116	469.054	0.0172392	469.054	-0.00394968	469.054	0.0011234	394.49	0.0122634	0.0220742
	567.963	0.00200742	467.986	0.0172644	467.986	-0.00403043	467.986	0.0011214	394.7	0.0126408	0.0227534
	567.066	0.00133645	467.07	0.0173255	467.07	-0.00396548	467.07	0.00100411	394.91	0.0132306	0.0238151
	566.02	0.000487097	466.002	0.0173768	466.002	-0.00394881	466.002	0.00110386	395.12	0.0141694	0.0255049
	564.974	0.00103731	464.934	0.0175885	464.934	-0.00391716	464.934	0.000972796	395.33	0.014603	0.0262854
	563.928	0.000773501	464.018	0.0177234	464.018	-0.00408613	464.018	0.000990127	395.54	0.01496	0.0269281
	563.03	0.00111935	462.949	0.0179034	462.949	-0.00413136	462.949	0.000983874	395.75	0.0153163	0.0275693
	561.983	0.000755027	462.033	0.0180973	462.033	-0.00421033	462.033	0.00101153	395.96	0.0159641	0.0287353
	560.936	0.00147793	460.964	0.01839	460.964	-0.00382623	460.964	0.00111998	396.17	0.016619	0.0299143
	560.038	0.00155133	460.047	0.0185353	460.047	-0.00372964	460.047	0.00117375	396.38	0.0173285	0.0311912
	558.991	0.0015347	458.977	0.0185239	458.977	-0.00387657	458.977	0.00101989	396.59	0.0185294	0.0333529
	557.943	0.00187728	458.06	0.0188918	458.06	-0.00394517	458.06	0.00109358	396.8	0.0195492	0.0351886
	557.044	0.00155237	456.99	0.0192708	456.99	-0.00395333	456.99	0.000951341	397.02	0.0204802	0.0368644
	555.996	0.00172701	456.073	0.0195775	456.073	-0.00404376	456.073	0.00106343	397.23	0.0208784	0.0375812
	554.947	0.00133645	455.003	0.0199315	455.003	-0.00404345	455.003	0.00105136	397.44	0.0216848	0.0390327
	554.048	0.00116789	453.932	0.0203267	453.932	-0.00394532	453.932	0.00104609	397.65	0.0225232	0.0405418
	552.998	0.00149018	453.014	0.020665	453.014	-0.00379056	453.014	0.000987403	397.86	0.0233538	0.0420369
	551.949	0.00165148	451.943	0.0212622	451.943	-0.00376054	451.943	0.00104228	398.07	0.0241631	0.0434936
	551.049	0.00112339	451.025	0.0217672	451.025	-0.00383167	451.025	0.000958501	398.28	0.0250776	0.0451397
	549.999	0.00154879	449.953	0.0224889	449.953	-0.00378661	449.953	0.00110716	398.49	0.0262751	0.0472952
	548.949	0.00177497	449.035	0.0231241	449.035	-0.00366783	449.035	0.00109914	398.7	0.0270906	0.0487631
	548.049	0.00117078	447.963	0.0239882	447.963	-0.00342561	447.963	0.00119345	398.91	0.0279671	0.0503409
	546.998	0.000620414	447.044	0.0247623	447.044	-0.00320243	447.044	0.00123473	399.12	0.0287692	0.0517845
	545.947	0.00141345	445.972	0.0254744	445.972	-0.00324395	445.972	0.00100144	399.33	0.0299459	0.0539026
	545.046	0.0015245	445.053	0.0270619	445.053	-0.00292729	445.053	0.00102604	399.54	0.0315282	0.0567507
	543.994	0.00156574	443.98	0.0283571	443.98	-0.00272983	443.98	0.00107529	399.75	0.0336219	0.0605194
	542.943	0.00155872	443.061	0.0297607	443.061	-0.00266968	443.061	0.000998092	399.97	0.0358392	0.0645105
	542.041	0.00190746	441.988	0.0312862	441.988	-0.00207709	441.988	0.00126183	400.18	0.0376781	0.0678205
	540.989	0.00167986	441.068	0.0326006	441.068	-0.00206559	441.068	0.00105064	400.39	0.0390955	0.0703719
	539.936	0.00151923	439.994	0.0351618	439.994	-0.00158701	439.994	0.0011254	400.6	0.0404126	0.0727426
	539.034	0.00169728	439.074	0.037219	439.074	-0.0012535	439.074	0.00107046	400.81	0.0420243	0.0756438
	537.981	0.00156199	438	0.0402263	438	-0.000605672	438	0.00101644	401.02	0.0439079	0.0790342
	536.928	0.00117086	436.926	0.0437031	436.926	-5.11e-05	436.926	0.00114167	401.23	0.0459368	0.0826863
	536.025	0.00144896	436.006	0.0463054	436.006	0.000678042	436.006	0.00125607	401.44	0.0478515	0.0861327
	534.971	0.00152849	434.931	0.0500406	434.931	0.00112693	434.931	0.00129462	401.65	0.0493599	0.0888478
	534.068	0.00151642	434.01	0.0546296	434.01	0.00217801	434.01	0.00119436	401.86	0.0504536	0.0908165
	533.014	0.00189481	432.936	0.0603083	432.936	0.00329556	432.936	0.00152879	402.07	0.0517231	0.0931015
	531.959	0.00154696	432.014	0.0661258	432.014	0.00443491	432.014	0.00148908	402.28	0.0534081	0.0961346
	531.055	0.00166801	430.939	0.0726764	430.939	0.00595932	430.939	0.00168401	402.49	0.0557459	0.100343
	530.001	0.00142051	430.017	0.0785229	430.017	0.00680048	430.017	0.0014377	402.7	0.0582077	0.104774
	528.945	0.00171444	428.942	0.0882085	428.942	0.00905564	428.942	0.00167907	402.91	0.0606359	0.109145
	528.041	0.00159799	428.02	0.0984501	428.02	0.0108809	428.02	0.00184196	403.12	0.0627681	0.112983
	526.985	0.00197211	426.944	0.110835	426.944	0.0137812	426.944	0.00205729	403.33	0.0648111	0.11666
	525.93	0.00187715	426.022	0.122949	426.022	0.01621	426.022	0.00212101	403.54	0.0672286	0.121012
	525.024	0.00136152	424.945	0.138411	424.945	0.0196241	424.945	0.00215439	403.75	0.0699766	0.125958
	523.968	0.00133152	424.023	0.154727	424.023	0.0229592	424.023	0.00244364	403.97	0.0730018	0.131403
	523.062	0.00126631	422.946	0.180701	422.946	0.0281143	422.946	0.00285675	404.18	0.075834	0.136501
	522.006	0.00176988	422.023	0.203568	422.023	0.0332196	422.023	0.00295067	404.39	0.0790352	0.142263
	520.949	0.00212291	420.946	0.238703	420.946	0.0405804	420.946	0.00329374	404.6	0.0822985	0.148137
	520.043	0.00197468	420.023	0.26358	420.023	0.0462332	420.023	0.00384266	404.81	0.0856537	0.154177
	518.985	0.00187497	418.945	0.305079	418.945	0.0545152	418.945	0.00447814	405.02	0.0889574	0.160123
	517.928	0.00230309	418.022	0.351954	418.022	0.0653163	418.022	0.00519903	405.23	0.0924087	0.166336
	517.021	0.00163021	416.944	0.411208	416.944	0.0779415	416.944	0.00615294	405.44	0.0960631	0.172914
	515.963	0.00202691	416.02	0.470864	416.02	0.0914398	416.02	0.00753501	405.65	0.0995277	0.17915
	515.055	0.00195634	414.942	0.538445	414.942	0.105585	414.942	0.00888165	405.86	0.102779	0.185003
	513.997	0.0018423	414.018	0.596577	414.018	0.118482	414.018	0.0102694	406.07	0.106062	0.190912
	512.938	0.00205195	412.939	0.688635	412.939	0.138934	412.939	0.0127503	406.28	0.10956	0.197209
	512.03	0.00127359	412.015	0.779706	412.015	0.15988	412.015	0.0156759	406.49	0.11314	0.203651
	510.971	0.00160038	410.936	0.887241	410.936	0.184341	410.936	0.0197322	406.7	0.116751	0.210151
	510.063	0.00176137	410.011	0.975234	410.011	0.206239	410.011	0.023157	406.91	0.12009	0.216162
	509.003	0.00200949	408.932	1.08803	408.932	0.232644	408.932	0.028328	407.12	0.123486	0.222275
	507.943	0.00230771	408.007	1.20068	408.007	0.258633	408.007	0.0333958	407.33	0.126938	0.228488
	507.034	0.00112343	406.927	1.34064	406.927	0.295397	406.927	0.0417935	407.54	0.130684	0.235231
	505.974	0.0023819	406.002	1.46999	406.002	0.329352	406.002	0.049854	407.75	0.134344	0.24182
	505.065	0.00164326	405.076	1.5804	405.076	0.355171	405.076	0.0570824	407.96	0.138067	0.248521
	504.004	0.00217804	403.996	1.71481	403.996	0.392547	403.996	0.0673159	408.17	0.141985	0.255572
	502.943	0.0014802	403.07	1.85641	403.07	0.430912	403.07	0.0785031	408.38	0.146364	0.263455
	502.033	0.002378	401.99	2.03654	401.99	0.484087	401.99	0.0941052	408.59	0.150835	0.271504
	500.972	0.00208462	401.064	2.20525	401.064	0.531015	401.064	0.108455	408.8	0.154966	0.278939
	500.062	0.00129424	399.983	2.39269	399.983	0.589804	399.983	0.125036	409.01	0.159183	0.28653
	499	0.001897	399.056	2.50912	399.056	0.631318	399.056	0.137969	409.22	0.163742	0.294735
	497.938	0.0020858	397.975	2.71111	397.975	0.693562	397.975	0.158045	409.43	0.168574	0.303434
	497.027	0.00192932	397.048	2.95118	397.048	0.772203	397.048	0.179291	409.64	0.173546	0.312382
	495.964	0.00203858	395.967	3.12745	395.967	0.85866	395.967	0.204313	409.85	0.178727	0.321709
	495.053	0.00213212	395.04	3.12571	395.04	0.932661	395.04	0.225122	410.06	0.184157	0.331483
	493.99	0.00201008	393.958	3.30418	393.958	1.01708	393.958	0.249403	410.27	0.189699	0.341458
	492.927	0.00162609	393.031	3.44192	393.031	1.08956	393.031	0.269978	410.48	0.194908	0.350834
	492.015	0.00181873	391.948	3.43867	391.948	1.18885	391.948	0.299584	410.69	0.200145	0.360262
	490.951	0.0027604	391.021	3.45143	391.021	1.29609	391.021	0.330004	410.9	0.205332	0.369598
	490.039	0.00242135	389.938	3.53452	389.938	1.39855	389.938	0.363073	411.11	0.210738	0.379328
	488.975	0.0023963	389.01	3.50827	389.01	1.48855	389.01	0.391295	411.32	0.215791	0.388424
	488.063	0.0023094	387.927	3.35455	387.927	1.58257	387.927	0.42193	411.53	0.221101	0.397981
	486.998	0.00263101	386.999	3.71256	386.999	1.68154	386.999	0.458797	411.74	0.226543	0.407778
	485.934	0.00279152	386.071	3.47855	386.071	1.78823	386.071	0.49919	411.95	0.23174	0.417132
	485.021	0.00234192	384.987	3.36389	384.987	1.90706	384.987	0.54718	412.16	0.236613	0.425903
	483.955	0.00243805	384.058	3.55056	384.058	1.98279	384.058	0.585417	412.37	0.240556	0.433001
	483.042	0.00247564	382.975	3.5822	382.975	2.10741	382.975	0.634734	412.58	0.245038	0.441069
	481.976	0.0026913	382.046	3.39087	382.046	2.22785	382.046	0.689191	412.79	0.249174	0.448514
	481.063	0.00211129	380.962	3.48961	380.962	2.35878	380.962	0.759765	413	0.253904	0.457028
	479.997	0.00221735	380.032	3.67408	380.032	2.49862	380.032	0.829672	413.21	0.258447	0.465205
	478.93	0.00238163	378.948	3.64765	378.948	2.68573	378.948	0.908764	413.42	0.263194	0.473749
	478.016	0.00261728	378.019	3.5012	378.019	2.7702	378.019	0.956804	413.63	0.267573	0.481631
	476.949	0.00259393	376.934	3.54821	376.934	2.92983	376.934	1.04816	413.84	0.271568	0.488823
	476.035	0.00228989	376.004	3.52032	376.004	2.90404	376.004	1.1474	414.05	0.275477	0.495859
	474.968	0.00250628	375.074	3.53444	375.074	2.96365	375.074	1.23822	414.26	0.279026	0.502247
	474.053	0.00284921	373.989	3.18762	373.989	3.02606	373.989	1.35645	414.47	0.28316	0.509689
	472.985	0.00250539	373.059	3.2941	373.059	2.95796	373.059	1.43802	414.68	0.286868	0.516363
	472.07	0.00316891	371.973	3.47198	371.973	3.17021	371.973	1.56814	414.89	0.290713	0.523284
	471.002	0.00249439	371.042	3.27642	371.042	3.33017	371.042	1.71432	415.1	0.293397	0.528115
	469.934	0.00218889	369.957	3.15702	369.957	3.44856	369.957	1.89288	415.31	0.295544	0.531978
	469.018	0.00260138	369.026	3.40414	369.026	3.42115	369.026	2.06942	415.52	0.297539	0.53557
	467.949	0.0019334	367.94	3.88465	367.94	5.14742	367.94	2.27034	415.73	0.299518	0.539133
	467.033	0.00311287	367.009	3.7898	367.009	3.99478	367.009	2.46227	415.94	0.301202	0.542164
	465.964	0.00292902	366.077	4.00081	366.077	3.72747	366.077	2.67468	416.15	0.302467	0.54444
	465.048	0.00296901	364.991	4.40134	364.991	10	364.991	2.9556	416.36	0.303737	0.546727
	463.978	0.00291923	364.059	3.80728	364.059	4.19636	364.059	3.21965	416.57	0.30471	0.548477
	463.061	0.00274336	362.972	3.62379	362.972	3.66156	362.972	3.43415	416.78	0.305212	0.549382
	461.991	0.00276782	362.04	3.37129	362.04	3.60925	362.04	3.68604	416.99	0.305237	0.549427
	461.074	0.00249755	360.953	10	360.953	3.85714	360.953	4.23606	417.2	0.305536	0.549965
	460.004	0.0025515	360.021	4.16201	360.021	3.67972	360.021	3.89222	417.41	0.305575	0.550035
	458.933	0.00256375	358.934	3.78677	358.934	4.18017	358.934	3.80629	417.62	0.304956	0.548921
	458.016	0.00278423	358.001	3.80105	358.001	3.80604	358.001	10	417.83	0.303678	0.54662
	456.945	0.00307544	357.069	10	357.069	10	357.069	3.40677	418.04	0.302033	0.543659
	456.027	0.00269438	355.981	3.60948	355.981	3.60303	355.981	10	418.25	0.3003	0.54054
	454.955	0.00281614	355.048	10	355.048	4.04473	355.048	3.90395	418.46	0.298073	0.536531
	454.037	0.00292399	353.96	3.66145	353.96	3.82869	353.96	3.41836	418.67	0.29583	0.532495
	452.965	0.00293455	353.027	3.45874	353.027	3.35378	353.027	3.42047	418.88	0.293497	0.528295
	452.047	0.00298195	351.938	3.72242	351.938	3.9832	351.938	3.56695	419.09	0.291145	0.524061
	450.974	0.00330007	351.005	3.41716	351.005	3.29185	351.005	3.30964	419.3	0.28812	0.518616
	450.055	0.00318908	350.071	3.8221	350.071	3.43512	350.071	3.43445	419.51	0.284675	0.512415
	448.983	0.00301786	348.982	3.08638	348.982	3.49083	348.982	3.54715	419.72	0.280818	0.505473
	448.063	0.00330954	348.049	3.47896	348.049	3.66955	348.049	3.51414	419.93	0.276602	0.497883
	446.991	0.00314682	346.959	3.37286	346.959	10	346.959	10	420.14	0.272285	0.490113
	446.071	0.00322969	346.025	10	346.025	3.85634	346.025	4.00165	420.35	0.267907	0.482233
	444.997	0.00300163	344.936	3.6958	344.936	3.74102	344.936	3.80329	420.55	0.263877	0.474979
	443.924	0.00316802	344.001	3.87752	344.001	3.8234	344.001	3.37347	420.76	0.259615	0.467308
	443.004	0.00317733	343.067	3.48488	343.067	3.19878	343.067	4.34843	420.97	0.254937	0.458886
	441.93	0.00378066	341.977	3.07581	341.977	10	341.977	3.30291	421.18	0.249886	0.449795
	441.009	0.00334488	341.042	3.03343	341.042	10	341.042	3.55903	421.39	0.24473	0.440513
	439.935	0.00334819	339.952	4.17666	339.952	3.56368	339.952	3.12969	421.6	0.239861	0.43175
	439.014	0.00360942	339.017	10	339.017	3.48462	339.017	3.22571	421.81	0.234982	0.422967
	437.939	0.00384838	337.926	3.38884	337.926	3.27433	337.926	3.33058	422.02	0.230228	0.41441
	437.018	0.00376497	336.991	3.07205	336.991	3.34814	336.991	3.43338	422.23	0.225352	0.405633
	435.943	0.00372282	336.056	3.04636	336.056	3.26577	336.056	3.46699	422.44	0.220572	0.39703
	435.021	0.00395605	334.965	3.33784	334.965	3.45047	334.965	4.80316	422.65	0.215643	0.388158
	433.946	0.00414496	334.03	3.02425	334.03	10	334.03	3.50367	422.86	0.210612	0.379102
	433.024	0.00391551	332.938	3.68258	332.938	3.32382	332.938	3.66946	423.07	0.205568	0.370023
	431.948	0.00430412	332.002	3.67353	332.002	3.19111	332.002	3.71257	423.28	0.200652	0.361174
	431.026	0.00408793	331.067	10	331.067	10	331.067	3.646	423.49	0.195815	0.352467
	429.95	0.00460546	329.975	3.94057	329.975	3.45131	329.975	3.3297	423.7	0.190837	0.343506
	429.027	0.00434672	329.039	3.21402	329.039	3.64576	329.039	3.11422	423.91	0.186112	0.335001
	427.951	0.00413733	327.946	3.36074	327.946	3.5559	327.946	3.93335	424.12	0.181721	0.327098
	427.028	0.00436513	327.01	3.53219	327.01	3.26677	327.01	3.54144	424.33	0.17779	0.320022
	425.951	0.00400314	326.074	4.77556	326.074	3.37642	326.074	3.75347	424.53	0.1738	0.31284
	425.028	0.00456909	324.981	3.41927	324.981	3.45144	324.981	10	424.74	0.169949	0.305909
	423.95	0.00431009	324.044	2.90564	324.044	3.80683	324.044	3.50443	424.95	0.16613	0.299035
	423.027	0.00470475	322.952	3.28649	322.952	3.00819	322.952	3.35601	425.16	0.162564	0.292615
	421.949	0.00480776	322.015	3.54406	322.015	3.25937	322.015	4.80324	425.37	0.159145	0.286461
	421.025	0.00483014	321.078	3.39414	321.078	10	321.078	3.45018	425.58	0.15613	0.281034
	419.947	0.00512	319.984	3.58179	319.984	3.53725	319.984	3.65123	425.79	0.153409	0.276137
	419.023	0.00580449	319.047	3.86805	319.047	3.4289	319.047	10	426	0.150741	0.271334
	417.945	0.00611082	317.954	3.50418	317.954	10	317.954	3.47445	426.21	0.148004	0.266408
	417.02	0.00620278	317.016	3.29483	317.016	3.90509	317.016	3.37043	426.42	0.145421	0.261758
	415.941	0.00637306	315.922	3.81548	315.922	3.16411	315.922	10	426.63	0.143014	0.257424
	415.016	0.00667898	314.984	3.62938	314.984	3.85405	314.984	4.01544	426.84	0.140882	0.253588
	413.937	0.0072543	314.047	3.11858	314.047	3.82229	314.047	4.10198	427.05	0.138685	0.249632
	413.012	0.007223	312.952	3.3185	312.952	3.81349	312.952	3.16464	427.26	0.136743	0.246137
	411.933	0.00763697	312.014	3.73494	312.014	3.41464	312.014	4.11658	427.46	0.134798	0.242636
	411.007	0.00857475	311.076	3.78933	311.076	10	311.076	10	427.67	0.132896	0.239212
	409.927	0.00885965	309.981	3.62481	309.981	3.14934	309.981	3.6374	427.88	0.130863	0.235553
	409.002	0.00971982	309.043	3.53093	309.043	3.54669	309.043	4.24814	428.09	0.128943	0.232097
	408.076	0.0106656	307.948	3.40882	307.948	10	307.948	3.6177	428.3	0.127268	0.229083
	406.995	0.0102495	307.009	3.65627	307.009	5.11295	307.009	3.79226	428.51	0.125759	0.226366
	406.069	0.0113956	306.071	10	306.071	3.6917	306.071	4.73534	428.72	0.124447	0.224004
	404.988	0.0121542	304.975	3.40157	304.975	3.46733	304.975	10	428.93	0.12316	0.221688
	404.062	0.0124662	304.036	3.30743	304.036	4.30097	304.036	3.57855	429.14	0.12213	0.219834
	402.981	0.0136347	302.941	3.16917	302.941	3.49681	302.941	3.64302	429.35	0.12125	0.218249
	402.054	0.0144086	302.002	3.35601	302.002	3.5506	302.002	3.74533	429.56	0.120436	0.216784
	400.973	0.0148615	301.062	3.45111	301.062	3.59353	301.062	3.91495	429.76	0.119704	0.215468
	400.045	0.0161213	299.966	3.75638	299.966	4.014	299.966	3.76011	429.97	0.119004	0.214208
	398.964	0.0174229							430.18	0.118568	0.213423
	398.036	0.0179049							430.39	0.118139	0.21265
	396.954	0.0197368							430.6	0.117789	0.212019
	396.026	0.0206475							430.81	0.117158	0.210885
	394.944	0.0220939							431.02	0.116579	0.209842
	394.016	0.0234168							431.23	0.11595	0.208709
	392.933	0.0252681							431.44	0.115268	0.207482
	392.005	0.0271076							431.65	0.114587	0.206256
	391.076	0.0282943							431.86	0.113781	0.204806
	389.993	0.0307774							432.06	0.113296	0.203933
	389.064	0.032266							432.27	0.112791	0.203023
	387.98	0.0347048							432.48	0.112488	0.202478
	387.051	0.0366687							432.69	0.112144	0.201859
	385.967	0.0391047							432.9	0.111953	0.201516
	385.038	0.0405683							433.11	0.111765	0.201176
	383.954	0.0429077							433.32	0.111832	0.201297
	383.024	0.0455184							433.53	0.1121	0.201781
	381.939	0.0483303							433.74	0.112518	0.202532
	381.009	0.0512696							433.94	0.113195	0.203751
	379.924	0.0527813							434.15	0.113844	0.204919
	378.994	0.0551391							434.36	0.114391	0.205904
	378.064	0.0589365							434.57	0.114837	0.206706
	376.978	0.0623048							434.78	0.115429	0.207772
	376.048	0.0652522							434.99	0.116334	0.209401
	374.962	0.0681523							435.2	0.117289	0.211121
	374.031	0.0705624							435.41	0.118179	0.212722
	372.945	0.0734846							435.61	0.119258	0.214664
	372.014	0.0775548	New:0						435.82	0.120391	0.216704
	370.927	0.0803446	New:0.0125						436.03	0.121756	0.21916
	369.996	0.0833899	New:0.0125						436.24	0.123088	0.221558
	369.064	0.0856844	New:0.0125						436.45	0.12476	0.224568
	367.977	0.0899149	New:0.1000						436.66	0.126425	0.227565
	367.045	0.0935233	New:0.1000						436.87	0.128339	0.231009
	365.958	0.0991277	New:0.1000						437.08	0.129988	0.233978
	365.026	0.103333	New:Ascii						437.28	0.131728	0.237111
	363.938	0.109588	New:1						437.49	0.133549	0.240388
	363.006	0.116721	New:2						437.7	0.13551	0.243918
	362.073	0.126481	New:External sipper						437.91	0.137622	0.247719
	360.985	0.139922							438.12	0.139657	0.251383
	360.052	0.154454							438.33	0.141946	0.255502
	358.964	0.178605							438.54	0.144282	0.259708
	358.031	0.203708							438.75	0.146838	0.264308
	356.942	0.250368							438.95	0.14912	0.268417
	356.009	0.314804							439.16	0.151749	0.273148
	355.075	0.37577							439.37	0.154543	0.278177
	353.986	0.488837							439.58	0.157701	0.283861
	353.052	0.598083							439.79	0.160689	0.289241
	351.963	0.816708							440	0.163718	0.294692
	351.029	1.10958							440.21	0.166781	0.300205
	349.939	1.52955							440.41	0.170068	0.306123
	349.005	1.76194							440.62	0.173332	0.311998
	348.071	2.22266							440.83	0.176859	0.318345
	346.98	2.77716							441.04	0.180821	0.325477
	346.046	2.94728							441.25	0.184956	0.332922
	344.955	2.72513							441.46	0.188998	0.340197
	344.02	2.96072							441.66	0.192907	0.347233
	342.929	3.03864							441.87	0.19713	0.354834
	341.994	3.15474							442.08	0.201612	0.362901
	341.059	3.4369							442.29	0.206027	0.370849
	339.968	3.7826							442.5	0.210429	0.378773
	339.032	3.56334							442.71	0.21499	0.386982
	337.94	3.48694							442.92	0.219674	0.395414
	337.005	9.91133							443.12	0.224137	0.403446
	336.069	2.74794							443.33	0.228742	0.411735
	334.977	3.10558							443.54	0.2334	0.42012
	334.041	3.2893							443.75	0.238407	0.429132
	332.948	3.06454							443.96	0.243209	0.437776
	332.012	3.21657							444.17	0.248046	0.446483
	331.075	2.79213							444.37	0.253234	0.455821
	329.983	3.17613							444.58	0.2588	0.46584
	329.046	3.38659							444.79	0.264745	0.47654
	327.953	3.57718							445	0.270523	0.486942
	327.016	9.91029							445.21	0.2764	0.49752
	325.922	3.53062							445.41	0.282229	0.508013
	324.985	3.58725							445.62	0.288252	0.518854
	324.048	3.10767							445.83	0.294348	0.529827
	322.954	9.91011							446.04	0.300714	0.541284
	322.016	3.22804							446.25	0.307415	0.553348
	320.922	3.15305							446.46	0.314304	0.565747
	319.984	9.90861							446.66	0.32119	0.578142
	319.047	3.48308							446.87	0.328116	0.590608
	317.952	3.51749							447.08	0.335113	0.603203
	317.014	3.44118							447.29	0.342237	0.616027
	316.076	3.78021							447.5	0.349599	0.629278
	314.981	3.86355							447.7	0.357115	0.642807
	314.042	3.41673							447.91	0.364647	0.656365
	312.947	3.67496							448.12	0.371938	0.669489
	312.008	3.57126							448.33	0.37932	0.682777
	311.069	3.85294							448.54	0.386916	0.696448
	309.974	3.09967							448.75	0.395049	0.711088
	309.035	3.18292							448.95	0.403125	0.725626
	307.939	3.24876							449.16	0.411568	0.740823
	306.999	2.68722							449.37	0.42006	0.756107
	306.06	2.85214							449.58	0.428473	0.771251
	304.964	3.05246							449.79	0.436964	0.786535
	304.024	4.15381							449.99	0.445468	0.801842
	302.928	3.81234							450.2	0.454552	0.818194
	301.988	9.89754							450.41	0.463839	0.83491
	301.048	9.89613							450.62	0.473395	0.852112
	299.951	3.789							450.83	0.483262	0.869872
	299.01	3.46557							451.03	0.493725	0.888705
	298.07	3.3735							451.24	0.504374	0.907874
	296.973	3.72207							451.45	0.515375	0.927674
	296.032	3.44682							451.66	0.526293	0.947327
	294.935	3.90563							451.87	0.537457	0.967422
	293.994	4.36739							452.07	0.548917	0.98805
	293.053	3.5884							452.28	0.560366	1.00866
	291.955	4.15393							452.49	0.571716	1.02909
	291.014	3.94559							452.7	0.583182	1.04973
	290.073	9.88399							452.9	0.594361	1.06985
	288.975	3.48558							453.11	0.605467	1.08984
	288.033	3.6006							453.32	0.615809	1.10846
	286.935	3.87446							453.53	0.626036	1.12687
	285.993	4.26498							453.74	0.636483	1.14567
	285.051	3.4932							453.94	0.647223	1.165
	283.952	3.61254							454.15	0.658248	1.18485
	283.01	3.93815							454.36	0.669463	1.20503
	282.068	3.45572							454.57	0.680857	1.22554
	280.969	3.57684							454.77	0.692363	1.24625
	280.027	4.01276							454.98	0.70333	1.26599
	278.927	3.64075							455.19	0.71404	1.28527
	277.985	3.37829							455.4	0.725287	1.30552
	277.042	3.40338							455.61	0.73702	1.32664
	275.942	3.57931							455.81	0.749414	1.34894
	274.999	9.85796							456.02	0.76129	1.37032
	274.057	3.24318							456.23	0.772854	1.39114
	272.956	4.09916							456.44	0.783984	1.41117
	272.013	4.30774							456.64	0.795223	1.4314
	271.07	3.63359							456.85	0.806576	1.45184
	269.969	3.72998							457.06	0.818352	1.47303
	269.026	9.85059							457.27	0.830034	1.49406
	267.925	3.87753							457.47	0.841361	1.51445
	266.982	3.23222							457.68	0.851572	1.53283
	266.038	9.84816							457.89	0.860584	1.54905
	264.937	3.61705							458.1	0.869817	1.56567
	263.993	3.39298							458.3	0.879337	1.58281
	263.049	3.23269							458.51	0.88912	1.60042
	261.947	9.84876							458.72	0.898342	1.61702
	261.003	3.48307							458.93	0.906657	1.63198
	260.059	4.12053							459.13	0.914101	1.64538
	258.957	3.50552							459.34	0.920939	1.65769
	258.013	9.8454							459.55	0.927992	1.67039
	257.068	9.84312							459.76	0.93588	1.68458
	255.966	9.84076							459.96	0.944291	1.69972
	255.021	3.7322							460.17	0.952189	1.71394
	254.076	9.83688							460.38	0.959475	1.72705
	252.974	3.84127							460.59	0.965492	1.73789
	252.029	3.59324							460.79	0.971038	1.74787
	250.926	3.60728							461	0.975621	1.75612
	249.981	9.81174							461.21	0.980363	1.76465
	249.041	4.02089							461.42	0.984192	1.77155
	247.945	3.79519							461.62	0.987939	1.77829
	247.005	4.02355							461.83	0.990737	1.78333
	246.065	3.39274							462.04	0.993606	1.78849
	244.968	9.73403							462.25	0.995812	1.79246
	244.028	9.7129							462.45	0.997583	1.79565
	242.931	3.53433							462.66	0.998695	1.79765
	241.991	9.64972							462.87	0.999324	1.79878
	241.051	3.19242							463.08	0.999742	1.79954
	239.953	3.00868							463.28	0.999781	1.79961
	239.013	3.05456							463.49	1	1.8
	238.072	3.07416							463.7	0.999333	1.7988
	236.975	2.75808							463.9	0.998334	1.797
	236.034	2.51226							464.11	0.996509	1.79372
	234.936	2.26669							464.32	0.994519	1.79013
	233.995	2.49491							464.53	0.991996	1.78559
	233.054	2.52077							464.73	0.989365	1.78086
	231.956	8.86625							464.94	0.98606	1.77491
	231.014	3.03618							465.15	0.982172	1.76791
	230.073	2.92991							465.35	0.977574	1.75963
	228.975	1.63608							465.56	0.972426	1.75037
	228.033	1.622							465.77	0.966826	1.74029
	226.935	1.22409							465.98	0.960682	1.72923
	225.993	0.952568							466.18	0.954033	1.71726
	225.051	0.599358							466.39	0.947223	1.705
	223.952	0.549051							466.6	0.939769	1.69158
	223.01	0.372823							466.8	0.93235	1.67823
	222.068	6.65825							467.01	0.92489	1.6648
	220.969	0.0117025							467.22	0.917732	1.65192
	220.027	0.494511							467.43	0.910512	1.63892
	218.928	0.922931							467.63	0.903091	1.62556
	217.985	0.203914							467.84	0.895401	1.61172
	217.043	0.0929387							468.05	0.887221	1.597
	215.943	0.14418							468.25	0.879069	1.58232
	215.001	6.39696							468.46	0.870519	1.56693
	214.058	-0.290009							468.67	0.862036	1.55166
	212.958	0.0865376							468.87	0.85255	1.53459
	212.015	-0.280614							469.08	0.842583	1.51665
	211.072	0.0274043							469.29	0.831977	1.49756
	209.972	0.688613							469.5	0.821066	1.47792
	209.029	0.432314							469.7	0.810123	1.45822
	207.929	-0.249111							469.91	0.798767	1.43778
	206.986	-0.0232496							470.12	0.787237	1.41703
	206.042	0.339777							470.32	0.775492	1.39589
	204.942	-0.080122							470.53	0.764126	1.37543
	203.998	-0.122246							470.74	0.752842	1.35512
	203.055	0.484983							470.94	0.74182	1.33528
	201.954	0.387598							471.15	0.731135	1.31604
	201.01	0.988423							471.36	0.720795	1.29743
	200.067	-0.1988							471.56	0.710435	1.27878
									471.77	0.700171	1.26031
									471.98	0.690202	1.24236
									472.18	0.68033	1.22459
									472.39	0.670042	1.20608
									472.6	0.659429	1.18697
									472.8	0.64902	1.16824
									473.01	0.638863	1.14995
									473.22	0.628862	1.13195
									473.43	0.618938	1.11409
									473.63	0.609125	1.09642
									473.84	0.599502	1.0791
									474.05	0.589723	1.0615
									474.25	0.58025	1.04445
									474.46	0.571003	1.02781
									474.67	0.562133	1.01184
									474.87	0.553467	0.996241
									475.08	0.545108	0.981195
									475.29	0.536739	0.96613
									475.49	0.528303	0.950945
									475.7	0.519717	0.93549
									475.9	0.511318	0.920373
									476.11	0.503435	0.906184
									476.32	0.495856	0.892542
									476.52	0.488533	0.879359
									476.73	0.481256	0.866261
									476.94	0.473812	0.852862
									477.14	0.46651	0.839719
									477.35	0.459082	0.826348
									477.56	0.451992	0.813586
									477.76	0.445065	0.801116
									477.97	0.438241	0.788834
									478.18	0.431428	0.77657
									478.38	0.424842	0.764715
									478.59	0.418415	0.753147
									478.8	0.41185	0.74133
									479	0.405275	0.729496
									479.21	0.398638	0.717548
									479.42	0.392507	0.706513
									479.62	0.386284	0.695311
									479.83	0.38012	0.684216
									480.03	0.374114	0.673406
									480.24	0.368226	0.662808
									480.45	0.362487	0.652477
									480.65	0.356737	0.642126
									480.86	0.351147	0.632064
									481.07	0.345853	0.622536
									481.27	0.340702	0.613263
									481.48	0.335383	0.60369
									481.68	0.329945	0.5939
									481.89	0.324642	0.584356
									482.1	0.319535	0.575163
									482.3	0.314409	0.565936
									482.51	0.309221	0.556598
									482.72	0.304034	0.547261
									482.92	0.299062	0.538311
									483.13	0.293953	0.529115
									483.33	0.288961	0.52013
									483.54	0.284266	0.511679
									483.75	0.279816	0.503669
									483.95	0.275502	0.495903
									484.16	0.27083	0.487493
									484.36	0.266274	0.479294
									484.57	0.261613	0.470903
									484.78	0.257184	0.462931
									484.98	0.252531	0.454555
									485.19	0.247877	0.446179
									485.4	0.243251	0.437851
									485.6	0.238725	0.429705
									485.81	0.234348	0.421826
									486.01	0.229888	0.413799
									486.22	0.225667	0.4062
									486.43	0.221486	0.398674
									486.63	0.217446	0.391403
									486.84	0.213312	0.383962
									487.04	0.209293	0.376727
									487.25	0.205423	0.369761
									487.46	0.201487	0.362677
									487.66	0.197507	0.355513
									487.87	0.193484	0.348271
									488.07	0.189633	0.341339
									488.28	0.185811	0.33446
									488.48	0.181993	0.327587
									488.69	0.178241	0.320833
									488.9	0.174717	0.314491
									489.1	0.171381	0.308487
									489.31	0.168145	0.302661
									489.51	0.165001	0.297002
									489.72	0.161912	0.291441
									489.93	0.158833	0.2859
									490.13	0.155731	0.280315
									490.34	0.152672	0.27481
									490.54	0.149867	0.269761
									490.75	0.147209	0.264977
									490.95	0.144563	0.260213
									491.16	0.141847	0.255324
									491.37	0.139096	0.250373
									491.57	0.136474	0.245653
									491.78	0.133925	0.241064
									491.98	0.131439	0.23659
									492.19	0.129027	0.232248
									492.39	0.126675	0.228015
									492.6	0.124255	0.223659
									492.81	0.121812	0.219261
									493.01	0.119302	0.214744
									493.22	0.117026	0.210647
									493.42	0.11486	0.206749
									493.63	0.112799	0.203037
									493.83	0.110711	0.19928
									494.04	0.108634	0.195541
									494.24	0.106588	0.191858
									494.45	0.104537	0.188167
									494.66	0.102495	0.184491
									494.86	0.100513	0.180924
									495.07	0.0986602	0.177588
									495.27	0.096758	0.174164
									495.48	0.0948682	0.170763
									495.68	0.0928912	0.167204
									495.89	0.0910564	0.163901
									496.09	0.0893173	0.160771
									496.3	0.0876607	0.157789
									496.5	0.0861614	0.155091
									496.71	0.0846761	0.152417
									496.92	0.0833142	0.149965
									497.12	0.0819123	0.147442
									497.33	0.0806364	0.145146
									497.53	0.0793426	0.142817
									497.74	0.0781135	0.140604
									497.94	0.0767522	0.138154
									498.15	0.0754152	0.135747
									498.35	0.0740542	0.133297
									498.56	0.0727156	0.130888
									498.76	0.0714067	0.128532
									498.97	0.0700921	0.126166
									499.17	0.0688161	0.123869
									499.38	0.0675052	0.121509
									499.58	0.0661879	0.119138
									499.79	0.0649296	0.116873
									499.99	0.063806	0.114851
									500.2	0.0626607	0.112789
									500.41	0.0615406	0.110773
									500.61	0.0603723	0.10867
									500.82	0.0593488	0.106828
									501.02	0.0582549	0.104859
									501.23	0.0572291	0.103012
									501.43	0.0561868	0.101136
									501.64	0.0552503	0.0994506
									501.84	0.0542908	0.0977235
									502.05	0.0533255	0.095986
									502.25	0.0523445	0.0942201
									502.46	0.0514485	0.0926073
									502.66	0.0505204	0.0909368
									502.87	0.0495784	0.0892411
									503.07	0.0486584	0.0875851
									503.28	0.0477458	0.0859424
									503.48	0.0468883	0.0843989
									503.69	0.0459259	0.0826666
									503.89	0.0450632	0.0811137
									504.1	0.0441521	0.0794738
									504.3	0.0433226	0.0779806
									504.51	0.0423973	0.0763151
									504.71	0.0415806	0.074845
									504.92	0.0407204	0.0732968
									505.12	0.0398967	0.0718141
									505.33	0.039087	0.0703567
									505.53	0.0383448	0.0690206
									505.74	0.0376856	0.067834
									505.94	0.0369489	0.066508
									506.15	0.0362549	0.0652588
									506.35	0.0355959	0.0640727
									506.56	0.0349972	0.062995
									506.76	0.0343346	0.0618023
									506.97	0.0336869	0.0606364
									507.17	0.0330884	0.0595591
									507.37	0.0325487	0.0585876
									507.58	0.0319289	0.057472
									507.78	0.0313266	0.0563879
									507.99	0.0306824	0.0552283
									508.19	0.0300355	0.0540638
									508.4	0.0293678	0.0528621
									508.6	0.0287412	0.0517342
									508.81	0.0282215	0.0507988
									509.01	0.0277115	0.0498808
									509.22	0.027158	0.0488844
									509.42	0.0265519	0.0477935
									509.63	0.0259479	0.0467062
									509.83	0.0253717	0.0456691
									510.04	0.0248603	0.0447485
									510.24	0.0244277	0.0439698
									510.45	0.0240785	0.0433414
									510.65	0.0237101	0.0426782
									510.85	0.0232413	0.0418343
									511.06	0.0227585	0.0409653
									511.26	0.0222956	0.0401322
									511.47	0.0218842	0.0393916
									511.67	0.0214633	0.0386339
									511.88	0.0210129	0.0378232
									512.08	0.0205845	0.0370521
									512.29	0.0201897	0.0363414
									512.49	0.0197972	0.0356349
									512.7	0.0193909	0.0349036
									512.9	0.0189988	0.0341979
									513.1	0.0186289	0.0335321
									513.31	0.0182886	0.0329194
									513.51	0.0178872	0.032197
									513.72	0.0175502	0.0315903
									513.92	0.01724	0.0310319
									514.13	0.0169708	0.0305474
									514.33	0.0166475	0.0299655
									514.53	0.0162818	0.0293072
									514.74	0.0159847	0.0287725
									514.94	0.0157322	0.0283179
									515.15	0.0154826	0.0278687
									515.35	0.0152225	0.0274005
									515.56	0.0149939	0.026989
									515.76	0.0147978	0.026636
									515.97	0.0145694	0.0262249
									516.17	0.0143018	0.0257433
									516.37	0.0140262	0.0252472
									516.58	0.0137666	0.0247798
									516.78	0.0134717	0.0242491
									516.99	0.013183	0.0237295
									517.19	0.0129056	0.0232301
									517.39	0.0126449	0.0227609
									517.6	0.0123949	0.0223109
									517.8	0.0120812	0.0217461
									518.01	0.0117824	0.0212083
									518.21	0.0115211	0.020738
									518.42	0.0112915	0.0203246
									518.62	0.0110773	0.0199392
									518.82	0.010862	0.0195517
									519.03	0.0106505	0.0191708
									519.23	0.0104292	0.0187726
									519.44	0.0102171	0.0183908
									519.64	0.0100424	0.0180763
									519.84	0.00990979	0.0178376
									520.05	0.00976675	0.0175801
									520.25	0.00958122	0.0172462
									520.46	0.00938967	0.0169014
									520.66	0.00918058	0.016525
									520.86	0.00896829	0.0161429
									521.07	0.00874462	0.0157403
									521.27	0.0085841	0.0154514
									521.48	0.00845777	0.015224
									521.68	0.0083388	0.0150098
									521.88	0.00814981	0.0146697
									522.09	0.00794462	0.0143003
									522.29	0.00774642	0.0139436
									522.5	0.007574	0.0136332
									522.7	0.00745701	0.0134226
									522.9	0.00738277	0.013289
									523.11	0.00732338	0.0131821
									523.31	0.00721362	0.0129845
									523.52	0.00705375	0.0126968
									523.72	0.0068647	0.0123565
									523.92	0.00676275	0.0121729
									524.13	0.00672358	0.0121024
									524.33	0.006736	0.0121248
									524.53	0.00669273	0.0120469
									524.74	0.00658483	0.0118527
									524.94	0.00644729	0.0116051
									525.15	0.00632077	0.0113774
									525.35	0.00620992	0.0111779
									525.55	0.00609747	0.0109755
									525.76	0.00598458	0.0107722
									525.96	0.00584992	0.0105299
									526.16	0.00571463	0.0102863
									526.37	0.00556654	0.0100198
									526.57	0.00545985	0.00982773
									526.78	0.00540251	0.00972451
									526.98	0.00535463	0.00963834
									527.18	0.00531348	0.00956427
									527.39	0.00525115	0.00945206
									527.59	0.00521275	0.00938294
									527.79	0.00517217	0.00930991
									528	0.00512283	0.00922109
									528.2	0.00504411	0.0090794
									528.4	0.00494056	0.008893
									528.61	0.0048253	0.00868553
									528.81	0.00471042	0.00847875
									529.01	0.00458242	0.00824835
									529.22	0.00443861	0.0079895
									529.42	0.00430312	0.00774562
									529.63	0.00415356	0.0074764
									529.83	0.00402338	0.00724209
									530.03	0.00388182	0.00698727
									530.24	0.0037926	0.00682668
									530.44	0.00249246	0.00448642
									530.64	0.0012364	0.00222553
									530.85	0	0
									531.05	0	0
									531.25	0	0
									531.46	0	0
									531.66	0	0
									531.86	0	0
									532.07	0	0
									532.27	0	0
									532.47	0	0
									532.68	0	0
									532.88	0	0
									533.08	0	0
									533.29	0	0
									533.49	0	0
									533.69	0	0
									533.9	0	0
									534.1	0	0
									534.3	0	0
									534.51	0	0
									534.71	0	0
									534.91	0	0
									535.11	0	0
									535.32	0	0
									535.52	0	0
									535.72	0	0
									535.93	0	0
									536.13	0	0
									536.33	0	0
									536.54	0	0
									536.74	0	0
									536.94	0	0
									537.15	0	0
									537.35	0	0
									537.55	0	0
									537.75	0	0
									537.96	0	0
									538.16	0	0
									538.36	0	0
									538.57	0	0
									538.77	0	0
									538.97	0	0
									539.17	0	0
									539.38	0	0
									539.58	0	0
									539.78	0	0
									539.99	0	0
									540.19	0	0
									540.39	0	0
									540.6	0	0
									540.8	0	0
									541	0	0
									541.2	0	0
									541.41	0	0
									541.61	0	0
									541.81	0	0
									542.01	0	0
									542.22	0	0
									542.42	0	0
									542.62	0	0
									542.83	0	0
									543.03	0	0
									543.23	0	0
									543.43	0	0
									543.64	0	0
									543.84	0	0
									544.04	0	0
									544.24	0	0
									544.45	0	0
									544.65	0	0
									544.85	0	0
									545.05	0	0
									545.26	0	0
									545.46	0	0
									545.66	0	0
									545.86	0	0
									546.07	0	0
									546.27	0	0
									546.47	0	0
									546.67	0	0
									546.88	0	0
									547.08	0	0
									547.28	0	0
									547.48	0	0
									547.69	0	0
									547.89	0	0
									548.09	0	0
									548.29	0	0
									548.5	0	0
									548.7	0	0
									548.9	0	0
									549.1	0	0
									549.3	0	0
									549.51	0	0
									549.71	0	0
									549.91	0	0
									550.11	0	0
									550.32	0	0
									550.52	0	0
									550.72	0	0
									550.92	0	0
									551.12	0	0
									551.33	0	0
									551.53	0	0
									551.73	0	0
									551.93	0	0
									552.14	0	0
									552.34	0	0
									552.54	0	0
									552.74	0	0
									552.94	0	0
									553.15	0	0
									553.35	0	0
									553.55	0	0
									553.75	0	0
									553.95	0	0
									554.16	0	0
									554.36	0	0
									554.56	0	0
									554.76	0	0
									554.96	0	0
									555.17	0	0
									555.37	0	0
									555.57	0	0
									555.77	0	0
									555.97	0	0
									556.18	0	0
									556.38	0	0
									556.58	0	0
									556.78	0	0
									556.98	0	0
									557.18	0	0
									557.39	0	0
									557.59	0	0
									557.79	0	0
									557.99	0	0
									558.19	0	0
									558.4	0	0
									558.6	0	0
									558.8	0	0
									559	0	0
									559.2	0	0
									559.4	0	0
									559.61	0	0
									559.81	0	0
									560.01	0	0
									560.21	0	0
									560.41	0	0
									560.61	0	0
									560.81	0	0
									561.02	0	0
									561.22	0	0
									561.42	0	0
									561.62	0	0
									561.82	0	0
									562.02	0	0
									562.23	0	0
									562.43	0	0
									562.63	0	0
									562.83	0	0
									563.03	0	0
									563.23	0	0
									563.43	0	0
									563.64	0	0
									563.84	0	0
									564.04	0	0
									564.24	0	0
									564.44	0	0
									564.64	0	0
									564.84	0	0
									565.05	0	0
									565.25	0	0
									565.45	0	0
									565.65	0	0
									565.85	0	0
									566.05	0	0
									566.25	0	0
									566.45	0	0
									566.66	0	0
									566.86	0	0
									567.06	0	0
									567.26	0	0
									567.46	0	0
									567.66	0	0
									567.86	0	0
									568.06	0	0
									568.26	0	0
									568.47	0	0
									568.67	0	0
									568.87	0	0
									569.07	0	0
									569.27	0	0
									569.47	0	0
									569.67	0	0
									569.87	0	0
									570.07	0	0
									570.28	0	0
									570.48	0	0
									570.68	0	0
									570.88	0	0
									571.08	0	0
									571.28	0	0
									571.48	0	0
									571.68	0	0
									571.88	0	0
									572.08	0	0
									572.28	0	0
									572.49	0	0
									572.69	0	0
									572.89	0	0
									573.09	0	0
									573.29	0	0
									573.49	0	0
									573.69	0	0
									573.89	0	0
									574.09	0	0
									574.29	0	0
									574.49	0	0
									574.69	0	0
									574.89	0	0
									575.1	0	0
									575.3	0	0
									575.5	0	0
									575.7	0	0
									575.9	0	0
									576.1	0	0
									576.3	0	0
									576.5	0	0
									576.7	0	0
									576.9	0	0
									577.1	0	0
									577.3	0	0
									577.5	0	0
									577.7	0	0
									577.9	0	0
									578.1	0	0
									578.3	0	0
									578.51	0	0
									578.71	0	0
									578.91	0	0
									579.11	0	0
									579.31	0	0
									579.51	0	0
									579.71	0	0
									579.91	0	0
									580.11	0	0
									580.31	0	0
									580.51	0	0
									580.71	0	0
									580.91	0	0
									581.11	0	0
									581.31	0	0
									581.51	0	0
									581.71	0	0
									581.91	0	0
									582.11	0	0
									582.31	0	0
									582.51	0	0
									582.71	0	0
									582.91	0	0
									583.11	0	0
									583.31	0	0
									583.51	0	0
									583.71	0	0
									583.91	0	0
									584.11	0	0
									584.31	0	0
									584.51	0	0
									584.71	0	0
									584.91	0	0
									585.11	0	0
									585.31	0	0
									585.51	0	0
									585.71	0	0
									585.91	0	0
									586.11	0	0
									586.31	0	0
									586.51	0	0
									586.71	0	0
									586.91	0	0
									587.11	0	0
									587.31	0	0
									587.51	0	0
									587.71	0	0
									587.91	0	0
									588.11	0	0
									588.31	0	0
									588.51	0	0
									588.71	0	0
									588.91	0	0
									589.11	0	0
									589.31	0	0
									589.51	0	0
									589.71	0	0
									589.91	0	0
									590.11	0	0
									590.31	0	0
									590.51	0	0
									590.71	0	0
									590.91	0	0
									591.11	0	0
									591.31	0	0
									591.51	0	0
									591.71	0	0
									591.91	0	0
									592.11	0	0
									592.31	0	0
									592.51	0	0
									592.71	0	0
									592.91	0	0
									593.11	0	0
									593.31	0	0
									593.5	0	0
									593.7	0	0
									593.9	0	0
									594.1	0	0
									594.3	0	0
									594.5	0	0
									594.7	0	0
									594.9	0	0
									595.1	0	0
									595.3	0	0
									595.5	0	0
									595.7	0	0
									595.9	0	0
									596.1	0	0
									596.3	0	0
									596.5	0	0
									596.7	0	0
									596.89	0	0
									597.09	0	0
									597.29	0	0
									597.49	0	0
									597.69	0	0
									597.89	0	0
									598.09	0	0
									598.29	0	0
									598.49	0	0
									598.69	0	0
									598.89	0	0
									599.09	0	0
									599.28	0	0
									599.48	0	0
									599.68	0	0
									599.88	0	0
									600.08	0	0
									600.28	0	0
									600.48	0	0
									600.68	0	0
									600.88	0	0
									601.08	0	0
									601.28	0	0
									601.47	0	0
									601.67	0	0
									601.87	0	0
									602.07	0	0
									602.27	0	0
									602.47	0	0
									602.67	0	0
									602.87	0	0
									603.07	0	0
									603.27	0	0
									603.46	0	0
									603.66	0	0
									603.86	0	0
									604.06	0	0
									604.26	0	0
									604.46	0	0
									604.66	0	0
									604.86	0	0
									605.05	0	0
									605.25	0	0
									605.45	0	0
									605.65	0	0
									605.85	0	0
									606.05	0	0
									606.25	0	0
									606.45	0	0
									606.64	0	0
									606.84	0	0
									607.04	0	0
									607.24	0	0
									607.44	0	0
									607.64	0	0
									607.84	0	0
									608.03	0	0
									608.23	0	0
									608.43	0	0
									608.63	0	0
									608.83	0	0
									609.03	0	0
									609.23	0	0
									609.42	0	0
									609.62	0	0
									609.82	0	0
									610.02	0	0
									610.22	0	0
									610.42	0	0
									610.61	0	0
									610.81	0	0
									611.01	0	0
									611.21	0	0
									611.41	0	0
									611.61	0	0
									611.8	0	0
									612	0	0
									612.2	0	0
									612.4	0	0
									612.6	0	0
									612.8	0	0
									612.99	0	0
									613.19	0	0
									613.39	0	0
									613.59	0	0
									613.79	0	0
									613.99	0	0
									614.18	0	0
									614.38	0	0
									614.58	0	0
									614.78	0	0
									614.98	0	0
									615.17	0	0
									615.37	0	0
									615.57	0	0
									615.77	0	0
									615.97	0	0
									616.16	0	0
									616.36	0	0
									616.56	0	0
									616.76	0	0
									616.96	0	0
									617.15	0	0
									617.35	0	0
									617.55	0	0
									617.75	0	0
									617.95	0	0
									618.14	0	0
									618.34	0	0
									618.54	0	0
									618.74	0	0
									618.94	0	0
									619.13	0	0
									619.33	0	0
									619.53	0	0
									619.73	0	0
									619.92	0	0
									620.12	0	0
									620.32	0	0
									620.52	0	0
									620.72	0	0
									620.91	0	0
									621.11	0	0
									621.31	0	0
									621.51	0	0
									621.7	0	0
									621.9	0	0
									622.1	0	0
									622.3	0	0
									622.49	0	0
									622.69	0	0
									622.89	0	0
									623.09	0	0
									623.29	0	0
									623.48	0	0
									623.68	0	0
									623.88	0	0
									624.08	0	0
									624.27	0	0
									624.47	0	0
									624.67	0	0
									624.87	0	0
									625.06	0	0
									625.26	0	0
									625.46	0	0
									625.65	0	0
									625.85	0	0
									626.05	0	0
									626.25	0	0
									626.44	0	0
									626.64	0	0
									626.84	0	0
									627.04	0	0
									627.23	0	0
									627.43	0	0
									627.63	0	0
									627.83	0	0
									628.02	0	0
									628.22	0	0
									628.42	0	0
									628.61	0	0
									628.81	0	0
									629.01	0	0
									629.21	0	0
									629.4	0	0
									629.6	0	0
									629.8	0	0
									629.99	0	0
									630.19	0	0
									630.39	0	0
									630.59	0	0
									630.78	0	0
									630.98	0	0
									631.18	0	0
									631.37	0	0
									631.57	0	0
									631.77	0	0
									631.96	0	0
									632.16	0	0
									632.36	0	0
									632.56	0	0
									632.75	0	0
									632.95	0	0
									633.15	0	0
									633.34	0	0
									633.54	0	0
									633.74	0	0
									633.93	0	0
									634.13	0	0
									634.33	0	0
									634.52	0	0
									634.72	0	0
									634.92	0	0
									635.11	0	0
									635.31	0	0
									635.51	0	0
									635.7	0	0
									635.9	0	0
									636.1	0	0
									636.29	0	0
									636.49	0	0
									636.69	0	0
									636.88	0	0
									637.08	0	0
									637.28	0	0
									637.47	0	0
									637.67	0	0
									637.87	0	0
									638.06	0	0
									638.26	0	0
									638.46	0	0
									638.65	0	0
									638.85	0	0
									639.05	0	0
									639.24	0	0
									639.44	0	0
									639.64	0	0
									639.83	0	0
									640.03	0	0
									640.23	0	0
									640.42	0	0
									640.62	0	0
									640.81	0	0
									641.01	0	0
									641.21	0	0
									641.4	0	0
									641.6	0	0
									641.8	0	0
									641.99	0	0
									642.19	0	0
									642.39	0	0
									642.58	0	0
									642.78	0	0
									642.97	0	0
									643.17	0	0
									643.37	0	0
									643.56	0	0
									643.76	0	0
									643.96	0	0
									644.15	0	0
									644.35	0	0
									644.54	0	0
									644.74	0	0
									644.94	0	0
									645.13	0	0
									645.33	0	0
									645.52	0	0
									645.72	0	0
									645.92	0	0
									646.11	0	0
									646.31	0	0
									646.5	0	0
									646.7	0	0
									646.9	0	0
									647.09	0	0
									647.29	0	0
									647.48	0	0
									647.68	0	0
									647.88	0	0
									648.07	0	0
									648.27	0	0
									648.46	0	0
									648.66	0	0
									648.85	0	0
									649.05	0	0
									649.25	0	0
									649.44	0	0
									649.64	0	0
									649.83	0	0
									650.03	0	0
									650.23	0	0
									650.42	0	0
									650.62	0	0
									650.81	0	0
									651.01	0	0
									651.2	0	0
									651.4	0	0
									651.59	0	0
									651.79	0	0
									651.99	0	0
									652.18	0	0
									652.38	0	0
									652.57	0	0
									652.77	0	0
									652.96	0	0
									653.16	0	0
									653.35	0	0
									653.55	0	0
									653.75	0	0
									653.94	0	0
									654.14	0	0
									654.33	0	0
									654.53	0	0
									654.72	0	0
									654.92	0	0
									655.11	0	0
									655.31	0	0
									655.5	0	0
									655.7	0	0
									655.9	0	0
									656.09	0	0
									656.29	0	0
									656.48	0	0
									656.68	0	0
									656.87	0	0
									657.07	0	0
									657.26	0	0
									657.46	0	0
									657.65	0	0
									657.85	0	0
									658.04	0	0
									658.24	0	0
									658.43	0	0
									658.63	0	0
									658.82	0	0
									659.02	0	0
									659.21	0	0
									659.41	0	0
									659.6	0	0
									659.8	0	0
									659.99	0	0
									660.19	0	0
									660.38	0	0
									660.58	0	0
									660.77	0	0
									660.97	0	0
									661.16	0	0
									661.36	0	0
									661.55	0	0
									661.75	0	0
									661.94	0	0
									662.14	0	0
									662.33	0	0
									662.53	0	0
									662.72	0	0
									662.92	0	0
									663.11	0	0
									663.31	0	0
									663.5	0	0
									663.7	0	0
									663.89	0	0
									664.09	0	0
									664.28	0	0
									664.48	0	0
									664.67	0	0
									664.87	0	0
									665.06	0	0
									665.26	0	0
									665.45	0	0
									665.64	0	0
									665.84	0	0
									666.03	0	0
									666.23	0	0
									666.42	0	0
									666.62	0	0
									666.81	0	0
									667.01	0	0
									667.2	0	0
									667.4	0	0
									667.59	0	0
									667.79	0	0
									667.98	0	0
									668.17	0	0
									668.37	0	0
									668.56	0	0
									668.76	0	0
									668.95	0	0
									669.15	0	0
									669.34	0	0
									669.53	0	0
									669.73	0	0
									669.92	0	0
									670.12	0	0
									670.31	0	0
									670.51	0	0
									670.7	0	0
									670.9	0	0
									671.09	0	0
									671.28	0	0
									671.48	0	0
									671.67	0	0
									671.87	0	0
									672.06	0	0
									672.25	0	0
									672.45	0	0
									672.64	0	0
									672.84	0	0
									673.03	0	0
									673.23	0	0
									673.42	0	0
									673.61	0	0
									673.81	0	0
									674	0	0
									674.2	0	0
									674.39	0	0
									674.58	0	0
									674.78	0	0
									674.97	0	0
									675.17	0	0
									675.36	0	0
									675.55	0	0
									675.75	0	0
									675.94	0	0
									676.14	0	0
									676.33	0	0
									676.52	0	0
									676.72	0	0
									676.91	0	0
									677.1	0	0
									677.3	0	0
									677.49	0	0
									677.69	0	0
									677.88	0	0
									678.07	0	0
									678.27	0	0
									678.46	0	0
									678.66	0	0
									678.85	0	0
									679.04	0	0
									679.24	0	0
									679.43	0	0
									679.62	0	0
									679.82	0	0
									680.01	0	0
									680.2	0	0
									680.4	0	0
									680.59	0	0
									680.79	0	0
									680.98	0	0
									681.17	0	0
									681.37	0	0
									681.56	0	0
									681.75	0	0
									681.95	0	0
									682.14	0	0
									682.33	0	0
									682.53	0	0
									682.72	0	0
									682.91	0	0
									683.11	0	0
									683.3	0	0
									683.49	0	0
									683.69	0	0
									683.88	0	0
									684.07	0	0
									684.27	0	0
									684.46	0	0
									684.65	0	0
									684.85	0	0
									685.04	0	0
									685.23	0	0
									685.43	0	0
									685.62	0	0
									685.81	0	0
									686.01	0	0
									686.2	0	0
									686.39	0	0
									686.59	0	0
									686.78	0	0
									686.97	0	0
									687.17	0	0
									687.36	0	0
									687.55	0	0
									687.74	0	0
									687.94	0	0
									688.13	0	0
									688.32	0	0
									688.52	0	0
									688.71	0	0
									688.9	0	0
									689.1	0	0
									689.29	0	0
									689.48	0	0
									689.67	0	0
									689.87	0	0
									690.06	0	0
									690.25	0	0
									690.45	0	0
									690.64	0	0
									690.83	0	0
									691.02	0	0
									691.22	0	0
									691.41	0	0
									691.6	0	0
									691.8	0	0
									691.99	0	0
									692.18	0	0
									692.37	0	0
									692.57	0	0
									692.76	0	0
									692.95	0	0
									693.15	0	0
									693.34	0	0
									693.53	0	0
									693.72	0	0
									693.92	0	0
									694.11	0	0
									694.3	0	0
									694.49	0	0
									694.69	0	0
									694.88	0	0
									695.07	0	0
									695.26	0	0
									695.46	0	0
									695.65	0	0
									695.84	0	0
									696.03	0	0
									696.23	0	0
									696.42	0	0
									696.61	0	0
									696.8	0	0
									697	0	0
									697.19	0	0
									697.38	0	0
									697.57	0	0
									697.77	0	0
									697.96	0	0
									698.15	0	0
									698.34	0	0
									698.53	0	0
									698.73	0	0
									698.92	0	0
									699.11	0	0
									699.3	0	0
									699.5	0	0
									699.69	0	0
									699.88	0	0
									700.07	0	0
									700.26	0	0
									700.46	0	0
									700.65	0	0
									700.84	0	0
									701.03	0	0
									701.23	0	0
									701.42	0	0
									701.61	0	0
									701.8	0	0
									701.99	0	0
									702.19	0	0
									702.38	0	0
									702.57	0	0
									702.76	0	0
									702.95	0	0
									703.15	0	0
									703.34	0	0
									703.53	0	0
									703.72	0	0
									703.91	0	0
									704.1	0	0
									704.3	0	0
									704.49	0	0
									704.68	0	0
									704.87	0	0
									705.06	0	0
									705.26	0	0
									705.45	0	0
									705.64	0	0
									705.83	0	0
									706.02	0	0
									706.21	0	0
									706.41	0	0
									706.6	0	0
									706.79	0	0
									706.98	0	0
									707.17	0	0
									707.36	0	0
									707.56	0	0
									707.75	0	0
									707.94	0	0
									708.13	0	0
									708.32	0	0
									708.51	0	0
									708.71	0	0
									708.9	0	0
									709.09	0	0
									709.28	0	0
									709.47	0	0
									709.66	0	0
									709.85	0	0
									710.05	0	0
									710.24	0	0
									710.43	0	0
									710.62	0	0
									710.81	0	0
									711	0	0
									711.19	0	0
									711.39	0	0
									711.58	0	0
									711.77	0	0
									711.96	0	0
									712.15	0	0
									712.34	0	0
									712.53	0	0
									712.72	0	0
									712.92	0	0
									713.11	0	0
									713.3	0	0
									713.49	0	0
									713.68	0	0
									713.87	0	0
									714.06	0	0
									714.25	0	0
									714.45	0	0
									714.64	0	0
									714.83	0	0
									715.02	0	0
									715.21	0	0
									715.4	0	0
									715.59	0	0
									715.78	0	0
									715.97	0	0
									716.16	0	0
									716.36	0	0
									716.55	0	0
									716.74	0	0
									716.93	0	0
									717.12	0	0
									717.31	0	0
									717.5	0	0
									717.69	0	0
									717.88	0	0
									718.07	0	0
									718.26	0	0
									718.46	0	0
									718.65	0	0
									718.84	0	0
									719.03	0	0
									719.22	0	0
									719.41	0	0
									719.6	0	0
									719.79	0	0
									719.98	0	0
									720.17	0	0
									720.36	0	0
									720.55	0	0
									720.74	0	0
									720.93	0	0
									721.12	0	0
									721.32	0	0
									721.51	0	0
									721.7	0	0
									721.89	0	0
									722.08	0	0
									722.27	0	0
									722.46	0	0
									722.65	0	0
									722.84	0	0
									723.03	0	0
									723.22	0	0
									723.41	0	0
									723.6	0	0
									723.79	0	0
									723.98	0	0
									724.17	0	0
									724.36	0	0
									724.55	0	0
									724.74	0	0
									724.93	0	0
									725.12	0	0
									725.31	0	0
									725.5	0	0
									725.7	0
									725.89	0
									726.08	0
									726.27	0
									726.46	0
									726.65	0
									726.84	0
									727.03	0
									727.22	0
									727.41	0
									727.6	0
									727.79	0
									727.98	0
									728.17	0
									728.36	0
									728.55	0
									728.74	0
									728.93	0
									729.12	0
									729.31	0
									729.5	0
									729.69	0
									729.88	0
									730.07	0
									730.26	0
									730.45	0
									730.64	0
									730.83	0
									731.02	0
									731.21	0
									731.4	0
									731.59	0
									731.78	0
									731.97	0
									732.16	0
									732.35	0
									732.54	0
									732.72	0
									732.91	0
									733.1	0
									733.29	0
									733.48	0
									733.67	0
									733.86	0
									734.05	0
									734.24	0
									734.43	0
									734.62	0
									734.81	0
									735	0
									735.19	0
									735.38	0
									735.57	0
									735.76	0
									735.95	0
									736.14	0
									736.33	0
									736.52	0
									736.71	0
									736.9	0
									737.08	0
									737.27	0
									737.46	0
									737.65	0
									737.84	0
									738.03	0
									738.22	0
									738.41	0
									738.6	0
									738.79	0
									738.98	0
									739.17	0
									739.36	0
									739.55	0
									739.73	0
									739.92	0
									740.11	0
									740.3	0
									740.49	0
									740.68	0
									740.87	0
									741.06	0
									741.25	0
									741.44	0
									741.63	0
									741.81	0
									742	0
									742.19	0
									742.38	0
									742.57	0
									742.76	0
									742.95	0
									743.14	0
									743.33	0
									743.52	0
									743.7	0
									743.89	0
									744.08	0
									744.27	0
									744.46	0
									744.65	0
									744.84	0
									745.03	0
									745.21	0
									745.4	0
									745.59	0
									745.78	0
									745.97	0
									746.16	0
									746.35	0
									746.54	0
									746.72	0
									746.91	0
									747.1	0
									747.29	0
									747.48	0
									747.67	0
									747.86	0
									748.04	0
									748.23	0
									748.42	0
[truncated: 1,401 more rows]
